# Supplementary material for: Targeted metabolomics suggests a probable role of the FTO gene in the kynurenine pathway in prediabetes
Source: PeerJ. 2022 Jun 21;10:e13612. doi: 10.7717/peerj.13612 (PMC9231341; doi:10.7717/peerj.13612)
Supplement: Supplemental Information 1 [file peerj-10-13612-s001.xls]

## Sheet: Sheet1
age	gender	glu	fto	crp	fto_1	fto_2	bmi	alanine	arginine	asparagine	aspartic acid	Citrulline	glutamine	Glutamate	Glycine	Histidine	isoleucine	leucine	Lysine	methionine	Ornithine	Phenylalanine	proline	serine	threonine	tryptophan	tyrosine	valine	Asymmetric dimethylarginine	Kynurenine	lysophosphatidylcholine acyl C14:0	lysophosphatidylcholine acyl C16:0	lysophosphatidylcholine acyl C16:1	lysophosphatidylcholine acyl C17:0	lysophosphatidylcholine acyl C18:0	lysophosphatidylcholine acyl C18:1	lysophosphatidylcholine acyl C18:2	lysophosphatidylcholine acyl C20:3	lysophosphatidylcholine acyl C20:4	lysophosphatidylcholine acyl C24:0	lysophosphatidylcholine acyl C26:0	lysophosphatidylcholine acyl C26:1	lysophosphatidylcholine acyl C28:0	lysophosphatidylcholine acyl C28:1	Phosphatidylcholine diacyl C24:0	Phosphatidylcholine diacyl C26:0	Phosphatidylcholine diacyl C28:1	Phosphatidylcholine diacyl C30:0	Phosphatidylcholine diacyl C30:2
50	1	114	2	0.453	1	1	26	61783	15684	9211	6224	5906	81110	27434	29248	18914	14148	27650	51134	5239	18529	22931	28320	24721	20981	17280	17754	33649	99	416	4283	101716	1627	1166	41543	12813	13395	1390	5833	236	157	199	200	291	131	406	1825	3779	6.6
53	1	117	1	1.07	1	0	21	36684	31327	8755	8196	4093	92268	31982	44662	16043	13801	31355	36343	5338	9713	24942	26084	20935	12773	15054	12156	38356	74.5	336	3564	75939	988	884	24712	9095	14148	1286	5073	163	105	146	89.4	143	32.7	182	1171	1728	8.33
52	1	123	1	1.33	1	0	35	45265	31121	8810	6630	6552	90551	40344	38162	21284	18031	41806	54092	7677	19397	24339	26680	22939	24940	18680	19858	42366	193	410	3093	97818	1332	1175	37727	12741	11710	1682	5864	123	81.7	96.9	92.5	109	42.4	156	1161	1299	0
53	2	99	1	1.8	1	0	23	42369	22258	5228	6210	4775	54288	34036	25256	14658	12802	21962	35075	3839	11667	18003	29363	14476	15175	16230	12973	25978	71.3	354	3467	86983	1234	801	37126	9088	9896	1133	3518	135	152	203	192	279	136	342	2253	3625	0
53	1	106	1	1.86	1	0	28	56527	25144	9889	7203	7719	93126	52080	44569	21685	18170	43659	54092	7957	27504	27557	33238	19599	23752	18305	21656	44633	235	686	4789	133902	2678	2047	50067	16236	13374	2164	5962	189	136	98.6	155	223	58.8	256	2247	3135	0
49	1	101	1	0.787	1	0	23	40760	31739	7413	6350	5978	74243	31688	27205	17047	11956	29900	36766	4432	15344	20919	21463	17038	20058	18380	14669	31906	116	320	3137	106762	2201	1445	43784	17549	14681	1266	5656	115	113	135	114	168	49.3	227	1546	1777	0
48	1	108	1	12	1	0	19	33359	30708	7054	8392	10286	94413	22152	37419	15923	13343	29767	39935	4333	12941	21322	26233	22605	15967	13829	11461	35218	116	593	2598	79813	1145	805	35035	11472	12579	985	4677	145	102	110	113	196	39.4	230	1512	1761	25.7
52	1	117	2	1.37	1	1	27	75298	36273	11563	5861	5278	88834	25087	51068	19778	17061	35985	55782	8781	18384	23534	38157	20378	23224	19756	15016	37485	140	400	3955	109533	1322	914	25149	17461	22516	1985	9197	104	90.1	106	94.9	149	70	271	1110	1578	52.7
54	1	103	1	0.503	1	0	20	37864	20610	7967	5147	9317	86689	26407	29898	15561	9543	21565	41203	4695	17516	20014	19675	18819	22565	14654	12074	30859	160	348	3857	96584	1378	1303	34001	17099	22664	1149	6864	136	92.7	96.6	81.2	139	71.3	255	1609	1753	0
50	1	105	1	1.94	1	0	26	54275	30296	9751	6742	5852	79178	33449	31848	19497	14148	29370	39935	5058	11363	21724	21314	16926	19794	17330	15609	36439	158	446	3419	100151	1573	1255	32209	11594	11888	1619	6441	93.2	79.2	72.7	87.2	140	59.6	206	1276	1832	25.8
51	1	97	1	0.813	1	0	25	61139	20239	9903	8308	4919	88405	36236	34819	19276	13177	27783	61487	5700	25622	28965	22358	28953	23224	18355	16548	39402	132	430	4281	125358	2438	2032	35799	14493	15884	1539	7399	142	133	93	109	179	88.3	295	1766	2052	0
48	1	103	1	2.72	1	0	24	59960	47608	10677	9651	4613	69737	46506	30270	19758	15674	37308	59586	3970	21569	23333	22805	29955	31670	19356	21656	37310	162	286	3410	98182	1614	1265	33445	13186	14424	1693	5438	288	341	308	234	389	231	490	2256	2630	87.6
50	2	124	1	1.04	1	0	29	44299	21640	8395	7022	3465	75316	44892	40483	16545	13232	30164	42682	4498	11610	19371	22059	16926	15307	14704	15527	36264	124	450	3861	97856	1808	1182	32356	10845	9213	1778	5811	108	101	159	95.5	149	41	199	961	1923	0
50	2	101	2	0.287	1	1	31	45694	30708	6819	4742	5870	99134	15844	33427	20882	14148	41542	51345	6063	13216	26149	22656	19042	20585	18580	15956	42192	107	430	4028	119559	2265	1314	40341	17851	18670	2035	7496	167	111	132	117	138	97.7	313	1749	2433	15.7
47	1	99	1	1.03	1	0	25	57493	20301	9197	6658	7683	81539	23326	36583	17187	13427	29503	36977	5914	15200	20517	25040	20935	22697	14204	15057	38356	95.4	390	4206	110813	3518	1143	36161	17547	17259	1473	5495	121	121	113	100	184	43.5	241	1670	1530	53.1
47	1	99	2	0.717	1	1	23	51808	34212	8478	4798	5242	89263	31248	30270	17790	12456	28312	46274	5321	11117	22126	31301	20267	14515	20081	12748	36787	138	460	4291	123379	2439	1907	45125	17349	15774	1693	6757	167	109	147	108	177	82.3	297	2186	2138	41.3
48	1	124	2	1.23	1	1	27	36040	22877	7081	4014	4703	90980	17898	33612	17127	16922	32942	43950	5453	17516	16836	24146	16035	17418	17605	15833	38705	99	302	3627	100133	2087	1487	32317	14586	16636	1651	5797	108	113	111	81.1	198	36.7	176	1501	1902	0
48	1	103	1	0.943	1	0	38	57171	28854	7427	7329	5062	86689	37263	38348	19537	18725	42997	43527	6128	13520	25948	56043	18931	25732	14154	14526	40972	114	591	4019	93804	2159	612	26610	12527	12759	1480	3782	95.6	102	80.9	87.8	136	48.6	205	1871	2469	0
49	1	114	1	0.285	1	0	24	37327	25144	6445	4364	4236	84328	25233	39090	16123	15674	35324	39512	5552	14461	21121	29214	19265	20981	16680	15997	40449	116	450	3128	84591	1374	1070	27531	10911	11056	1249	4883	145	159	75.2	111	187	71.3	225	1213	2138	9.51
48	1	110	1	2.46	1	0	21	42583	32151	8008	6714	8634	108790	30075	32219	19818	16367	35985	46063	6409	17660	26552	39498	19821	18474	16780	18796	37310	184	718	3909	108183	1993	1037	33540	15281	18267	1522	5419	141	98.7	99.2	95.1	194	53.8	264	1920	2413	27.4
53	1	97	2	4.19	1	1	22	49019	35036	8451	6140	4829	98276	30955	40855	20059	15119	33075	50077	5733	17226	22126	23848	22494	20321	18530	15343	39054	75.5	380	3431	98971	1761	1272	34625	13272	17347	1675	6514	94.4	74.4	107	66.4	99.8	48.9	198	1096	1420	0
48	2	115	1	1.05	1	0	22	52022	25556	9087	6126	4955	102567	28754	40019	21484	19002	47363	44372	6853	16358	25144	34132	28285	20453	15704	13382	47945	165	444	2667	104826	1636	1213	33805	15717	19418	1047	5292	102	77.9	90.6	68.8	97	33.9	193	1020	1058	0
53	1	101	1	0.599	1	0	30	42047	25144	7953	6126	9819	92911	26847	32312	17328	13621	32413	46908	5371	15055	24138	29959	19710	23224	19856	18081	33475	117	619	4020	82420	1772	1241	25950	10945	10461	1293	3861	86	79.9	79	67.4	121	36.7	199	1456	2024	51.4
48	1	117	3	1.74	0	1	24	41618	25556	11203	6434	3375	87118	27140	39090	19737	15812	35721	43104	6046	17081	23534	32046	24164	19794	16780	12953	35218	104	424	2697	74569	1155	1006	27882	9965	10838	1113	5663	122	64.1	78	75.8	128	26.6	159	1018	1086	0
47	1	99	1	0.312	1	0	24	44085	21846	7579	4784	5062	86045	22006	33891	15902	16644	33869	37822	4794	15344	19391	27872	14031	15439	17180	12912	34869	109	519	6246	111693	2102	953	19024	14068	20202	937	5746	39.4	45	44.6	23	34	460	704	2220	3043	127
48	1	112	3	0.648	0	1	26	39687	21228	7731	4336	7970	83899	24206	36491	18211	16228	30826	42682	6442	16937	23736	30853	15813	13856	20831	18121	37136	104	716	4159	100292	1807	1105	33219	12739	15484	1605	4953	164	114	132	108	206	57.5	271	1601	2450	26.6
48	1	105	1	16.4	1	0	32	48912	30296	9460	9078	5260	90766	43865	32684	18473	16644	42203	52190	5947	18963	27356	26829	27728	19134	15780	16977	41669	145	436	3372	107346	2152	872	49758	14616	13757	1925	5993	192	140	160	135	223	58.7	273	2557	2192	0
47	1	99	2	1.26	1	1	23	43978	31739	9792	8378	3213	103640	30955	42619	22488	16922	40351	46274	4975	13448	22931	22358	18931	17023	16655	15016	38879	139	422	3212	105445	1542	1197	33326	12634	11055	1381	5039	120	99.8	139	101	165	43.4	224	1261	2058	38.8
49	1	110	3	1.7	0	1	32	49341	25350	9751	7329	6983	96130	55014	36305	19557	17338	34662	31694	5371	17226	22328	26978	19153	17946	16230	19102	38356	109	547	3759	107387	1340	1197	31904	12421	14377	1356	5697	109	115	81.2	84.5	155	94.6	277	1109	2005	22.2
48	1	110	2	1.09	1	1	23	40009	22877	7773	5945	8114	74887	23766	31848	16565	12719	25401	38033	6145	17371	20919	26531	18374	20981	16505	16262	31731	74.7	342	3610	108040	1369	1025	36016	12659	16258	1276	4701	145	85.8	78.1	92	149	40.8	218	1984	2447	18.8
48	1	97	1	5.3	1	0	32	43548	28029	7441	6364	6085	80466	30221	34076	16625	16506	39425	43738	4168	16213	26552	26978	18597	18870	16130	14791	43761	154	571	6150	132270	2109	1135	38459	15124	17928	2044	7077	83.2	105	132	102	194	81.3	335	2052	3235	0
51	1	119	1	0.958	1	0	29	60603	29266	10636	8043	7898	7467	109149	30362	19617	22886	41013	44584	8715	23016	26954	43821	19821	29295	20606	22882	44284	245	507	5360	149443	6295	983	51924	37227	24571	3307	11729	123	92.2	116	111	161	80	284	1219	3361	22.5
47	1	114	1	2.66	1	0	35	41832	34624	6957	10462	7845	86474	36383	34355	20681	18309	46305	43316	5140	21569	27356	31897	21380	18474	17855	16303	39228	108	549	3531	122753	1715	1030	42266	14939	19496	2115	5716	114	85.2	60.2	89.9	115	45.5	208	1331	1673	0
42	1	115	2	15	1	1	29	47088	31121	7635	7553	6444	94413	27874	33519	19778	17477	41806	46485	6145	20411	30172	23401	21269	16099	21581	18469	40623	83.9	547	2988	88290	964	965	29354	10252	12888	1024	3267	144	102	115	86.8	157	38.6	205	1809	2610	0
43	1	108	1	1.3	1	0	23	48053	35449	8409	6840	7665	65875	41077	33891	26705	16506	38896	50711	6244	17226	24741	25935	21937	20189	18580	14873	45505	161	525	4546	156898	2994	3085	54850	21437	15826	2585	13091	152	130	133	120	198	109	295	2028	1543	26.9
44	1	101	1	0.421	1	0	24	45372	25350	7994	5217	5349	71668	23473	34819	19215	14564	32810	35920	3410	14316	23333	22507	16147	17682	13729	11012	32777	111	306	3746	134427	1900	2010	36503	18331	21836	1984	10639	90.9	72	88.3	66.5	109	43.6	249	1185	1124	0
41	1	117	3	0.484	0	1	25	59531	32151	8547	8099	6462	94413	52080	36212	26102	25799	NA	57895	7051	18674	25546	37113	22383	26260	21756	20124	46725	142	424	3153	139710	3218	1281	35203	22551	16548	2757	6453	103	115	90	76.2	166	62.2	300	960	1207	39.8
42	1	108	1	1.24	1	0	25	59852	19229	8354	6322	4416	68450	42251	32127	18794	16090	39557	49443	4646	26201	25747	26680	22160	18606	15830	15077	42018	113	408	3696	121594	2148	1317	33063	14868	12807	1827	9680	130	117	175	116	190	114	305	1211	1675	20.8
40	1	99	1	0.758	1	0	23	46981	34006	9267	5077	7109	102138	24060	36955	18252	12636	29900	51556	5865	14910	20718	33387	21046	22433	15104	15384	33823	129	503	2913	83267	1405	704	20533	12355	13299	1065	4486	106	76.8	70.1	63.2	119	22.9	179	915	1110	31.9
42	1	114	2	0.607	1	1	34	53309	20816	6099	3455	6067	71025	25527	34355	17187	14564	30826	39301	6161	17226	23132	23848	21269	22565	17780	19041	31557	115	372	3840	123838	1626	1156	50269	14811	17777	1249	4315	120	64.6	92.1	103	113	35.8	203	1093	1770	0
41	1	97	1	1.14	1	0	28	49019	25556	8769	5497	6660	96130	47679	38998	18834	15257	31884	50077	5980	17516	24540	24742	21380	17814	21006	17141	32080	118	503	4291	128977	2169	1541	46125	18564	20961	2331	7729	154	117	161	112	222	71.4	312	1529	2126	6.77
41	1	110	1	2.28	1	0	27	34967	30708	8312	4770	4811	109863	33889	34726	18613	16506	35588	51768	5667	17805	23937	28618	22717	20058	17155	18203	36613	112	473	3875	111411	1646	988	33260	13811	13299	1387	5938	112	76.2	129	98.1	143	42.6	166	1571	2004	0
42	1	97	1	0.22	1	0	23	38829	20362	9917	6840	6444	102996	28901	37141	15521	16506	35059	39090	5733	16937	20718	25040	23273	21509	17030	14097	35916	218	460	4341	115095	2495	1097	39163	15702	18884	1600	7698	129	96.9	139	109	165	42	191	1400	1649	0
46	1	101	1	0.811	1	0	27	49019	32769	8174	4867	5529	93770	18778	34912	17147	16367	32016	46063	6392	13433	23736	33685	18485	18210	19356	15874	38356	125	491	2995	92009	1391	1441	33635	15350	19563	968	5094	224	106	165	77	195	52.1	210	1499	2299	27.9
44	1	110	2	2.38	1	1	22	48483	29060	8617	6504	5511	89263	33155	34448	19336	16922	42600	43104	6639	16502	23937	24444	19821	18474	19306	17815	38879	129	485	3804	102147	1823	1306	42683	11821	10543	1379	6076	168	78.3	107	126	161	46.7	189	1434	1848	0
40	2	101	2	3.57	1	1	30	36147	33182	6210	6980	4972	84543	22739	30177	22287	13510	35456	35498	4366	12941	23333	21165	19599	12998	19531	16324	36787	86.2	641	3721	102509	1915	861	34020	14072	10005	1710	6489	106	125	92.7	128	158	54.2	204	1330	2289	15.6
38	1	106	1	8.38	1	0	35	52880	25556	6708	4993	4667	103211	20685	32405	15461	13648	26989	47119	5041	19253	22931	20867	19821	20453	15004	14730	35916	126	418	3912	78324	1687	952	29273	9740	10468	1218	3937	83.4	75.3	97.6	81.1	159	40.2	233	1302	2716	13.5
41	1	101	2	35.6	1	1	26	52129	33182	11480	9203	5726	77462	38877	39369	16424	15535	40087	48176	6277	19687	30172	20867	22494	20058	19306	20634	38705	132	511	3135	97878	1618	978	29927	11685	11978	1612	7194	101	83.8	111	83.8	146	84.6	262	1462	2020	86.1
40	1	97	2	0.56	1	1	26	43656	24526	9903	7203	5942	91195	40051	36583	20280	13787	31752	43316	5502	21135	18727	41883	18708	18870	16980	15466	34869	143	312	3970	106576	1860	1017	28987	13370	19399	1727	4953	81.8	94.8	68.2	49.3	141	126	274	1127	1606	0
42	2	115	3	0.588	0	1	37	63928	24526	9516	11889	4649	109004	30221	38719	28110	19141	45246	47753	7331	16213	29569	38306	23719	20321	18955	17325	41146	89.8	477	4535	117256	1854	820	30817	15111	16202	1499	4573	86.8	84.6	109	78	113	43.9	185	1308	2031	17.8
38	1	121	2	22	1	1	24	44407	35243	10221	10253	5098	63300	58682	36862	20681	17061	44717	45217	5305	11233	25948	19377	21826	18606	15579	15220	35741	142	509	2514	65720	1276	721	19194	8128	7046	1068	4949	112	128	136	102	180	85.1	228	1297	1481	3.13
40	1	101	1	0.682	1	0	25	50199	24938	9668	5455	5044	58150	51053	32591	17750	14286	33075	38033	4399	16647	22529	21463	19265	15439	18355	16937	40449	92.5	501	6205	169038	3788	1723	61403	24364	25595	2621	9476	150	130	141	113	212	70.8	282	1817	3370	0
39	2	121	1	2.34	1	0	28	49555	28647	8547	6994	3967	119733	30955	38069	20681	16506	32546	48598	5206	15634	23937	32344	23051	20585	17730	15425	36787	136	312	3338	125638	1653	994	27732	14314	14470	1812	8711	66.8	64.4	114	56.8	96.7	45.8	156	1276	1729	0
39	2	99	2	1.97	1	1	28	41510	21434	6791	6434	4290	69737	25233	27670	16043	13787	28312	38879	4942	11059	23534	25189	17260	15703	16480	14383	35741	73.4	378	3705	94412	1672	974	31418	11645	12022	1114	4771	79.7	98.6	95.8	112	165	44.3	232	1356	2186	35.2
40	1	97	1	3.75	1	0	25	40652	17209	6708	5063	5960	79178	29488	35284	19938	17199	39425	43950	4827	14374	24942	23550	16926	17550	21231	17672	38705	88.7	517	4215	126419	2389	1307	45605	17917	21339	2389	9194	121	84.6	136	103	147	59.6	245	1176	2086	4.51
43	1	103	1	2.16	1	0	36	59316	32151	7330	6238	8186	130033	26700	32869	21284	21499	51993	56416	7100	17226	27960	24891	26948	27315	21356	17018	40972	132	605	3683	123566	2584	1610	36943	16023	14068	1750	6845	184	126	153	120	188	68.4	271	1562	1633	0
39	1	97	1	0.876	1	0	21	39365	27823	7884	6784	7647	91624	32569	37048	21284	20667	50141	38667	6326	13853	24138	30704	19710	18870	15154	14608	41843	158	426	3759	119597	2879	979	38360	20369	17519	1870	6022	188	179	164	112	200	55.5	358	1750	2417	58.4
41	1	114	1	9.94	1	0	30	50735	30708	9612	10518	5762	110506	36383	36676	18352	15812	41410	43738	6557	15634	22730	38306	20824	15439	18980	17978	36090	132	521	3027	84799	1922	1102	34791	11504	11305	1236	5056	107	85.8	113	81.1	160	35.4	193	1127	1768	13.4
37	1	121	2	3.41	1	1	28	48375	31945	8132	9008	7378	92268	52227	32498	18954	14841	35853	53035	5091	25477	25747	27574	25501	21245	18430	13872	45505	123	376	4815	107633	1851	1533	36922	12608	12304	1674	5998	120	91.3	124	111	141	84.7	236	1837	2744	51.3
39	1	114	2	1	1	1	24	66610	37922	9073	8658	6193	90336	54868	35655	25701	21360	61254	48809	7084	19542	25747	35176	24498	21245	21906	19715	41320	160	539	4423	130375	2303	1298	49897	16819	23136	2251	10108	155	133	152	132	226	58.6	258	1742	2503	61.9
38	1	110	1	2.92	1	0	23	59316	19909	8520	6574	6121	80680	49880	30734	18513	20251	45775	46274	7891	18818	25144	33089	19042	23488	21781	20634	43412	150	615	3210	112358	1755	1388	47390	15482	15607	2026	9942	159	169	212	124	251	67.2	268	1229	1833	1.09
43	1	99	1	1.7	1	0	24	44728	26587	9958	7553	8114	93984	34329	42062	20280	12428	28841	53669	6837	16502	26149	23252	20935	23356	17855	15159	33823	168	533	3056	108355	1661	1414	36410	18336	23155	1292	7707	163	114	169	81.1	194	91.1	340	1699	1411	0
38	1	119	2	1.19	1	1	26	69935	34418	10456	9231	6911	67162	42104	39926	24496	19002	46437	55782	5783	25333	29167	25935	24276	16099	23357	18857	42715	120	700	3569	124000	2031	1480	40458	17850	19721	1668	7331	193	162	140	138	194	149	280	1302	1534	61.1
38	1	99	2	0.384	1	1	31	54704	34006	9377	5245	7414	91624	36530	35284	21685	20806	53581	48809	8781	16502	25345	32344	21269	24148	20956	24720	44459	112	607	3113	112784	1371	1122	35473	13316	12686	1296	5163	123	104	144	96.5	196	46.1	199	1414	1574	0
37	2	97	2	1.19	1	1	33	52880	22671	9972	8630	5529	69737	60736	34355	17770	18864	39293	45006	6689	21279	27557	33983	17372	21641	17555	18632	47074	168	738	3695	135475	2656	1332	50234	20842	19238	2610	8917	95.3	127	119	110	146	43.8	198	1336	1249	0
38	1	123	2	2.12	1	1	24	61569	21640	10332	5161	6265	73385	36970	33984	18653	15535	31487	48387	5865	19397	20115	36815	17706	18738	17155	15404	35567	123	477	3481	109125	2325	1499	34980	17776	15940	1352	7079	104	88.5	135	90.4	150	70.1	303	1223	1384	38
37	1	101	1	0.313	1	0	27	60281	23701	11438	6224	5583	85187	35503	35469	21284	14980	33736	46908	5568	18384	24339	23848	22049	20321	17955	15854	38008	151	273	3208	113897	2470	1199	41445	15760	15683	1888	8002	137	125	140	117	198	87.6	307	1428	1480	35.6
34	1	115	3	2.92	0	1	29	49126	25968	9585	7777	6606	81753	50613	34076	17770	19418	40616	40358	5338	18239	24138	24742	19487	22301	17980	17243	39577	87.1	396	2541	88375	879	843	35071	11097	12128	985	4812	97.4	115	118	105	174	66.5	272	1429	1904	0
36	1	114	2	1.33	1	1	31	59960	27823	5920	7777	5960	93555	35796	34819	20882	21083	57153	48387	6145	19832	25747	28170	23385	19398	21931	20839	42889	134	553	4896	137344	2218	1967	58865	20153	18527	2695	8772	143	104	97	133	168	69.8	231	2031	2066	0
35	1	97	1	0.892	1	0	26	47303	38540	10387	6490	4811	107073	40051	38162	20882	18864	43923	51134	6540	16647	27557	24444	25278	22829	21631	16242	39925	125	410	4409	138874	3053	1632	48289	17692	16885	2975	12330	149	135	186	129	264	96.1	304	1698	1586	0
42	1	106	1	0.698	1	0	23	38722	26999	7621	7217	5493	101923	28901	30920	20280	14148	30693	40991	5453	14302	23132	18184	19153	15835	17005	14076	42366	118	358	4012	130271	1964	1603	49429	17284	18607	2246	7231	132	87.1	99.4	94.4	160	50.4	204	1352	1728	0
33	1	97	1	1.15	1	0	26	50413	30090	8464	6210	7234	102996	31542	35005	20480	12636	30296	43738	6227	12927	20718	26680	20156	22829	16555	15711	33823	105	438	3113	82829	2031	873	26074	12032	11845	1069	2626	99.7	115	100	88.1	145	42.9	225	1008	1426	9.85
33	1	97	1	3.54	1	0	20	50735	25144	8741	6098	4452	104284	25233	37883	22488	11693	27386	46063	5025	21135	22730	54403	27171	18606	18755	14751	32952	86.8	493	4607	99929	2982	1053	31942	15473	14588	1854	6462	129	105	118	97.8	135	84.4	248	1271	2636	0
30	2	101	2	2.41	1	1	35	53846	30296	9225	7455	6480	69308	36823	41412	16625	14980	31090	42471	6903	19253	21322	23401	22494	20981	20906	16610	37833	115	438	3118	105840	1684	1009	29650	14867	14434	959	5216	103	85.9	113	85.6	128	50.2	292	1480	1628	0
31	1	105	1	4.68	1	0	27	50091	25144	8672	6378	5314	83685	34182	30362	16525	19280	47231	45640	4926	19108	22328	32940	17149	16099	17305	15139	41669	102	529	3743	112980	2552	1042	37945	13815	17710	2424	6098	85.1	71.6	110	88.1	143	38.2	174	1417	1633	0
27	1	97	2	0.669	1	1	29	50842	33594	7704	6490	4129	59652	45332	37791	22689	15812	38896	54092	6755	17081	25144	22059	24832	18870	22631	20267	43587	189	491	3494	122327	2221	1339	36993	15490	15609	2114	8493	130	134	132	100	184	81.8	272	1399	1500	0
27	1	97	2	1.6	1	1	33	54489	28235	8492	5357	5583	102782	25380	37048	21284	19418	42865	54514	6310	19397	22126	39349	22049	21905	19456	18305	41669	111	483	3261	97287	1652	1062	31196	12678	14363	1324	5171	106	92.8	83.4	101	134	51.3	259	1346	1492	0
28	1	97	1	1.56	1	0	25	47732	34212	6597	7973	6444	76389	26407	34726	19135	14703	31752	50922	4547	16502	22328	19973	20935	14779	14329	13586	40449	103	414	2688	96394	1352	1239	32314	13221	14384	1024	4458	136	142	192	94.9	174	142	290	1399	1106	0
32	1	123	1	0.876	1	0	32	45050	21022	7372	4406	5080	87547	34329	30362	15802	18586	44717	40146	5519	17660	20095	23997	19933	20585	19231	20430	40623	136	422	3701	107728	2606	1209	45526	15460	17329	2773	7560	124	106	98.7	101	132	59.3	258	1253	2092	0
[truncated: 71 more columns]
